# Supplementary material for: Polymorphism and Ligand Binding Modulate Fast Dynamics of Human Telomeric G-Quadruplexes
Source: Int J Mol Sci. 2023 Feb 21;24(5):4280. doi: 10.3390/ijms24054280 (PMC10001961; doi:10.3390/ijms24054280)
Supplement: Supplementary file 1 [file ijms-24-04280-s001.zip]

Archive with 1 entries (1 files):
- ijms-2160939-supplementary.pdf
